# Supplementary material for: 13C MRI of hyperpolarized pyruvate at 120 µT
Source: Sci Rep. 2024 Feb 23;14:4468. doi: 10.1038/s41598-024-54770-x (PMC10891046; doi:10.1038/s41598-024-54770-x)
Supplement: Supplementary file 2 — Supplementary Information 2. [file 41598_2024_54770_MOESM2_ESM.zip]

Archive with 5 entries (4 files):
- 3D render/figure.xhtml
- 3D render/x3dom/
- 3D render/x3dom/license_x3dom.txt
- 3D render/x3dom/x3dom.css
- 3D render/x3dom/x3dom.js
