# Supplementary material for: 13C MRI of hyperpolarized pyruvate at 120 µT
Source: Sci Rep. 2024 Feb 23;14:4468. doi: 10.1038/s41598-024-54770-x (PMC10891046; doi:10.1038/s41598-024-54770-x)
Supplement: Supplementary file 2 — Supplementary Information 2. [file 41598_2024_54770_MOESM2_ESM.zip › 3D render/x3dom/license_x3dom.txt]

Dual licensed under the MIT and GPL licenses.

==[MIT]====================================================================
Copyright (c) 2009 X3DOM

Permission is hereby granted, free of charge, to any person obtaining a copy
of this software and associated documentation files (the "Software"), to deal
in the Software without restriction, including without limitation the rights
to use, copy, modify, merge, publish, distribute, sublicense, and/or sell
copies of the Software, and to permit persons to whom the Software is
furnished to do so, subject to the following conditions:

The above copyright notice and this permission notice shall be included in
all copies or substantial portions of the Software.

THE SOFTWARE IS PROVIDED "AS IS", WITHOUT WARRANTY OF ANY KIND, EXPRESS OR
IMPLIED, INCLUDING BUT NOT LIMITED TO THE WARRANTIES OF MERCHANTABILITY,
FITNESS FOR A PARTICULAR PURPOSE AND NONINFRINGEMENT. IN NO EVENT SHALL THE
AUTHORS OR COPYRIGHT HOLDERS BE LIABLE FOR ANY CLAIM, DAMAGES OR OTHER
LIABILITY, WHETHER IN AN ACTION OF CONTRACT, TORT OR OTHERWISE, ARISING FROM,
OUT OF OR IN CONNECTION WITH THE SOFTWARE OR THE USE OR OTHER DEALINGS IN
THE SOFTWARE.


==[GPL]====================================================================

X3DOM - Declarative 3D for HTML

Copyright (C) 2009 X3DOM
                                                                       
This program is free software: you can redistribute it and/or modify   
it under the terms of the GNU General Public License as published by   
the Free Software Foundation, either version 3 of the License, or      
(at your option) any later version.                                    
                                                                       
This program is distributed in the hope that it will be useful,        
but WITHOUT ANY WARRANTY; without even the implied warranty of         
MERCHANTABILITY or FITNESS FOR A PARTICULAR PURPOSE.  See the          
GNU General Public License for more details.                           
                                                                       
You should have received a copy of the GNU General Public License      
along with this program.  If not, see <http://www.gnu.org/licenses/>.
