# Supplementary material for: 13C MRI of hyperpolarized pyruvate at 120 µT
Source: Sci Rep. 2024 Feb 23;14:4468. doi: 10.1038/s41598-024-54770-x (PMC10891046; doi:10.1038/s41598-024-54770-x)
Supplement: Supplementary file 2 — Supplementary Information 2. [file 41598_2024_54770_MOESM2_ESM.zip › 3D render/x3dom/x3dom.css]

/*
 * X3DOM JavaScript Library
 * http://x3dom.org
 *
 * (C)2009 Fraunhofer Insitute for Computer
 *         Graphics Reseach, Darmstadt
 * Dual licensed under the MIT and GPL.
 *
 * Based on code originally provided by
 * Philip Taylor: http://philip.html5.org
 */

body {
  background-color: white;
  font-family: Helvetica, sans-serif;
  font-size: 12px;
}

X3D, x3d {
  position:relative;    /* in order to be able to position stat-div within X3D */
  float:left;           /* float the element so it has the same size like the canvas */
  cursor:pointer;
  margin:0;
  padding: 0;
  border: 1px solid #000;
}

object {
	margin: 0;
	padding: 0;
	border: none;
	z-index: 0;
}

X3D:hover, 
x3d:hover, 
.x3dom-canvas:hover {
  -webkit-user-select: none;
  -webkit-touch-callout: none;
}

.x3dom-canvas {
  border:none;
  cursor:pointer;
  width:100%;
  height:100%;
  float:left;
}

.x3dom-canvas:focus {
    outline:none; 
}
.x3dom-progress {
    margin: 0;
    padding: 6px 8px 0 26px;
    left: 0px;
    top: 0px;
    position: absolute;
    color: #0f0;
    font-family: Helvetica, sans-serif;
    line-height:10px;
    font-size: 10px;
    min-width: 45px;
    min-height: 20px;
    border: 0px;
    background-position: 4px 4px;
    background-repeat: no-repeat;
    background-color: #333;
    background-color: rgba(51, 51, 51, 0.9);
    z-index: 100;
    background-image: url('data:image/gif;base64,R0lGODlhEAAQAPQAADMzM////z4+Po+Pj0pKSsbGxpycnP///7e3t+Hh4XR0dGZmZu7u7oGBgfr6+tLS0qqqqgAAAAAAAAAAAAAAAAAAAAAAAAAAAAAAAAAAAAAAAAAAAAAAAAAAAAAAAAAAACH/C05FVFNDQVBFMi4wAwEAAAAh/hpDcmVhdGVkIHdpdGggYWpheGxvYWQuaW5mbwAh+QQJCgAAACwAAAAAEAAQAAAFdyAgAgIJIeWoAkRCCMdBkKtIHIngyMKsErPBYbADpkSCwhDmQCBethRB6Vj4kFCkQPG4IlWDgrNRIwnO4UKBXDufzQvDMaoSDBgFb886MiQadgNABAokfCwzBA8LCg0Egl8jAggGAA1kBIA1BAYzlyILczULC2UhACH5BAkKAAAALAAAAAAQABAAAAV2ICACAmlAZTmOREEIyUEQjLKKxPHADhEvqxlgcGgkGI1DYSVAIAWMx+lwSKkICJ0QsHi9RgKBwnVTiRQQgwF4I4UFDQQEwi6/3YSGWRRmjhEETAJfIgMFCnAKM0KDV4EEEAQLiF18TAYNXDaSe3x6mjidN1s3IQAh+QQJCgAAACwAAAAAEAAQAAAFeCAgAgLZDGU5jgRECEUiCI+yioSDwDJyLKsXoHFQxBSHAoAAFBhqtMJg8DgQBgfrEsJAEAg4YhZIEiwgKtHiMBgtpg3wbUZXGO7kOb1MUKRFMysCChAoggJCIg0GC2aNe4gqQldfL4l/Ag1AXySJgn5LcoE3QXI3IQAh+QQJCgAAACwAAAAAEAAQAAAFdiAgAgLZNGU5joQhCEjxIssqEo8bC9BRjy9Ag7GILQ4QEoE0gBAEBcOpcBA0DoxSK/e8LRIHn+i1cK0IyKdg0VAoljYIg+GgnRrwVS/8IAkICyosBIQpBAMoKy9dImxPhS+GKkFrkX+TigtLlIyKXUF+NjagNiEAIfkECQoAAAAsAAAAABAAEAAABWwgIAICaRhlOY4EIgjH8R7LKhKHGwsMvb4AAy3WODBIBBKCsYA9TjuhDNDKEVSERezQEL0WrhXucRUQGuik7bFlngzqVW9LMl9XWvLdjFaJtDFqZ1cEZUB0dUgvL3dgP4WJZn4jkomWNpSTIyEAIfkECQoAAAAsAAAAABAAEAAABX4gIAICuSxlOY6CIgiD8RrEKgqGOwxwUrMlAoSwIzAGpJpgoSDAGifDY5kopBYDlEpAQBwevxfBtRIUGi8xwWkDNBCIwmC9Vq0aiQQDQuK+VgQPDXV9hCJjBwcFYU5pLwwHXQcMKSmNLQcIAExlbH8JBwttaX0ABAcNbWVbKyEAIfkECQoAAAAsAAAAABAAEAAABXkgIAICSRBlOY7CIghN8zbEKsKoIjdFzZaEgUBHKChMJtRwcWpAWoWnifm6ESAMhO8lQK0EEAV3rFopIBCEcGwDKAqPh4HUrY4ICHH1dSoTFgcHUiZjBhAJB2AHDykpKAwHAwdzf19KkASIPl9cDgcnDkdtNwiMJCshACH5BAkKAAAALAAAAAAQABAAAAV3ICACAkkQZTmOAiosiyAoxCq+KPxCNVsSMRgBsiClWrLTSWFoIQZHl6pleBh6suxKMIhlvzbAwkBWfFWrBQTxNLq2RG2yhSUkDs2b63AYDAoJXAcFRwADeAkJDX0AQCsEfAQMDAIPBz0rCgcxky0JRWE1AmwpKyEAIfkECQoAAAAsAAAAABAAEAAABXkgIAICKZzkqJ4nQZxLqZKv4NqNLKK2/Q4Ek4lFXChsg5ypJjs1II3gEDUSRInEGYAw6B6zM4JhrDAtEosVkLUtHA7RHaHAGJQEjsODcEg0FBAFVgkQJQ1pAwcDDw8KcFtSInwJAowCCA6RIwqZAgkPNgVpWndjdyohACH5BAkKAAAALAAAAAAQABAAAAV5ICACAimc5KieLEuUKvm2xAKLqDCfC2GaO9eL0LABWTiBYmA06W6kHgvCqEJiAIJiu3gcvgUsscHUERm+kaCxyxa+zRPk0SgJEgfIvbAdIAQLCAYlCj4DBw0IBQsMCjIqBAcPAooCBg9pKgsJLwUFOhCZKyQDA3YqIQAh+QQJCgAAACwAAAAAEAAQAAAFdSAgAgIpnOSonmxbqiThCrJKEHFbo8JxDDOZYFFb+A41E4H4OhkOipXwBElYITDAckFEOBgMQ3arkMkUBdxIUGZpEb7kaQBRlASPg0FQQHAbEEMGDSVEAA1QBhAED1E0NgwFAooCDWljaQIQCE5qMHcNhCkjIQAh+QQJCgAAACwAAAAAEAAQAAAFeSAgAgIpnOSoLgxxvqgKLEcCC65KEAByKK8cSpA4DAiHQ/DkKhGKh4ZCtCyZGo6F6iYYPAqFgYy02xkSaLEMV34tELyRYNEsCQyHlvWkGCzsPgMCEAY7Cg04Uk48LAsDhRA8MVQPEF0GAgqYYwSRlycNcWskCkApIyEAOwAAAAAAAAAAAA==');
}

.x3dom-progress.bar span {
  position: absolute;
  left: 0;
  top: 0;
  line-height: 20px;
  background-color: red;
}


.x3dom-statdiv {
    margin: 0;
    padding: 0;
    right: 10px;
    top: 10px;
    position: absolute;
    color: #0f0;
    font-family: Helvetica, sans-serif;
    line-height:10px;
    font-size: 10px;
    width: 75px;
    height: 70px;
    border: 0px;
}

.x3dom-touch-marker {
	display:inline;
    padding: 5px;
	border-radius: 10px;
    position: absolute;
    font-family: Helvetica, sans-serif;
    line-height:10px;
    font-size: 10px;
    border: 1px solid green;
	z-index:100;
	width:60px;
}

.x3dom-nox3d {
    font-family: Helvetica, sans-serif;
    font-size: 14px;
    background-color: #eb7a7a;
    padding: 1em;
    opacity: 0.75;
}

.x3dom-nox3d p { 
    color: #fff;
    font-size: 14px;
}

.x3dom-nox3d a { 
    color: #fff;
    font-size: 14px;
}


/* self-clearing floats */

.group:after {
  content: "."; 
  display: block; 
  height: 0; 
  clear: both; 
  visibility: hidden;
}
